# Supplementary material for: Exploring the BiFeO3-PbTiO3-SrTiO3 Ternary System to Obtain Good Piezoelectrical Properties at Low and High Temperatures
Source: Materials (Basel). 2023 Oct 24;16(21):6840. doi: 10.3390/ma16216840 (PMC10649841; doi:10.3390/ma16216840)
Supplement: Supplementary file 1 [file materials-16-06840-s001.zip]

Archive with 1 entries (1 files):
- materials-2607319-supplementary.pdf
